# Supplementary material for: Development and Evaluation of a Peptide Heterodimeric Tracer Targeting CXCR4 and Integrin αvβ3 for Pancreatic Cancer Imaging
Source: Pharmaceutics. 2022 Aug 26;14(9):1791. doi: 10.3390/pharmaceutics14091791 (PMC9503769; doi:10.3390/pharmaceutics14091791)
Supplement: Supplementary file 1 [file pharmaceutics-14-01791-s001.zip]

Archive with 1 entries (1 files):
- pharmaceutics-1840115-supplementary.pdf
